# Supplementary material for: FXR shapes an immunosuppressive microenvironment in PD-L1lo/– non-small cell lung cancer by upregulating HVEM
Source: JCI Insight. 2025 Sep 23;10(18):e190716. doi: 10.1172/jci.insight.190716 (PMC12487857; doi:10.1172/jci.insight.190716)
Supplement: Supporting data values [file jciinsight-10-190716-s202.xlsx]

## Sheet: Sheet1
immunolabeling	7913	13907	9417	9312	9011		26.02	10	11	22.65	10.1	19.8	17.4		25.1	38.3	35.63	15	26	27
	7295	12383	7831	7811	7011		32.1	16.3	17.2	29.3	16.3	27.4	24.2		28.42	43.31	42.2	12.42	25.73	28.34
	6039	9605	7010	6812	6912		22.3	13.2	12.9	20.3	12.9	19.3	21.2		22.45	34.21	37.4	10.23	20.42	23.34
	7913	11307	5164	6694			30.78	43.34	42.9	35.53	45.2	35.2	37.3		40.28	69.32	69.8	30.13	43.31	41.21
	7295	10383	5026	6921			32.8	47.21	47.29	36.4	48.3	38.3	39.3		32.28	56.48	49.39	18.13	33.31	31.31
	6039	9105	4103	4912			35.8	52.3	50.2	39.4	51.3	39.3	41.3		21.79	47.79	49.13	11.23	20.31	22.13
	9151	6216	4534	3153			38.16	24.13	25.17	34.62	23.41	32.14	30.24		41.2	35.07	33.57	60.2	45.2	47.2
	10573	6711	6970	5721			35.21	22.45	23.21	32.45	23.25	29.35	30.22		37.37	31.58	28.75	54.2	43.32	45.2
	8336	5938	3948	3101			43.25	27.31	28.43	41.29	28.21	37.32	35.52		44.61	33.24	35.24	72.7	49.5	42.2
	16141	8020	8326				14141	8020	8326	8365	5362	4209		7013	9707	4633	7244
	14920	7934	8310				12920	7934	8310	10274	4025	5325		7195	8922	5604	6921
	12963	6024	6674				11963	7424	6674	6352	5022	4731		5739	7939	3885	5893
	4613	8446		7546	5729		45.1	44.5	42.7	47.52	50.14	43.7	54.9	50.46	52.56	58.25	50.17	50.49	38.5	33.25	40.34	39.91	37.91	32.23	44.4	41.39	45.23	48.89	42.36	40.01
	5176	6382		6294	4174		22.1	24.1	23.67	17.9	25.25	25.14	27.1	20.95	28.05	30.14	26.35	30.32	10.8	11.67	13.23	12.13	10.21	12.03	18.3	15.24	17.83	16.19	23.62	10.57
	5773	7531		7831	4872		26.7	24.25	25.26	27.75	30.2	25.36	33.6	35.25	31.72	45.18	31.54	27.92	22.7	23.25	26.12	23.16	23.75	15.32	27.5	25.3	30.33	34.42	28.31	25.31
	18.8	23.3	11.6	17.4	23.4	20.5	26.7	19.3	32.4	28.4	27.3	21.4	9.56	12.3	14.3	14.2	7.43	9.44	18.1	28.3	19.3	18.8	15.2	18.3
	7.6	4.3	9.4	11.3	6.9	6.5	9.3	12.7	15.3	9.42	14.31	11.44	4.9	3.5	5.3	8.2	6.4	5.2	7.6	8.4	9.4	4.5	6.3	10.2
	15.3	19.3	14.6	13.1	20.3	14.2	20.1	29.3	17.3	15.1	21.5	22.9	10.5	7.9	15.2	13.1	8.2	6.9	15.2	15.3	20.3	14.4	15.3	10.2
	22.1	20.67	21.31	18.1	16.22	16.22	23.11	29.85	22.14	21.01	27.14	22.49	11.26	13.24	12.34	15.74	12.92	9.27	15.23	14.39	17.23	15.89	15.36	19.01		73.45	74.78	80.32	65.45	73.22	76.22	59.32	55.69	65.58	70.476	68.45	68.23	85.4	90.37	79.33	87.34	78.57	83.56	78.27	85.32	70.48	77.48	80.34	74.22
	7.02	7.69	5.85	5.92	8.33	5.12	11.24	7.35	8.05	8.27	9.16	8.34	3.23	1.67	3.21	2.15	2.21	2.03	6.35	5.21	5.83	6.19	8.62	5.97		7.3	10.34	16.3	8.9	10.6	13.3	13.2	15.8	15.3	10.4	14.6	18.5	5.7	9.6	12.4	7.9	6.7	10.2	10.44	15.54	14.2	12.4	10.2	11.9
	9.5	11.2	10.23	9.86	9.88	10.12	9.72	12.22	11.79	12.15	11.74	10.98	4.15	3.22	3.12	3.16	3.71	2.89	7.39	6.3	7.33	6.49	7.48	8.33		13.12	10.29	15.18	11.16	9.77	9.17	10.12	7.25	8.25	8.12	12.72	7.12	14.15	13.22	18.21	17.16	14.71	14.89	12.13	10.26	16.18	13.16	11.74	10.89
	3.21	3.75	3.45	2.89	3.85	3.14	4.29	4.19	4.32	4.67	3.11	3.97	1.75	2.81	2.57	2.01	1.89	2.46	2.87	3.19	3.22	3.56	2.99	4.17		40.21	36.36	28.45	30.56	20.79	32.4	40.1	33.2	42.1	36.1	41.5	31.6	20.54	19.54	35.54	28.52	30.33	19.3	30.43	38.13	20.43	28.44	28.62	30.3
	2.19	2.18	2.02	2.44	1.97	1.67	1.54	1.03	1.38	1.28	1.31	2.05	2.67	3.01	3.12	2.94	3.15	2.95	2.17	2.56	2.94	2.14	2.58	1.32		67.02	67.69	70.15	57.92	65.33	67.12	51.24	65.35	57.05	61.27	63.16	57.34	70.22	72.32	74.21	72.15	62.21	72.03	66.35	78.21	65.83	76.19	61.62	68.97
PCR	1.00191	1.61779	1.08489	1.00929	1.20481		1	1.25673	0.741723	0.947824				1.00231	0.8511	0.56321	0.3851
	1.00016	1.79051	1.4329	1.40012	1.402		1	1.62136	0.694109	0.870461				1.00144	0.774142	0.733584	0.656514
	1.00302	1.45991	1.10284	1.20639	1.11002		1	1.39236	0.581369	0.993525				1.00141	0.6253	0.435645	0.4521
														1.00212	0.753216	0.622584	0.515443
	1.01591	0.81041	0.783115	0.705523			1	0.725957	0.705845	0.762625	0.443185	0.412697		1.00149	0.62241	0.521146	0.421146
	1.02058	0.912174	0.840172	0.186822			1	0.56281	0.505872	0.59468	0.276553	0.298824
	1.00315	0.71038	0.707512	0.296657			1	0.693761	0.590318	0.548281	0.382372	0.447347		1.00231	0.885618	0.6991	0.436737
														1.00144	0.76321	0.615621	0.521477
	1.00223	0.885548	0.645591	0.436737										1.00141	0.68514	0.436845	0.358117
	1.00132	0.754148	0.753543	0.706554										1.00022	0.754112	0.511485	0.422155
	1.00345	0.753655	0.505536	0.482655										1.00152	0.655441	0.574156	0.522149
	1.00141	0.876324	0.876423	0.693435
	1.00174	0.912345	0.863155	0.790341
	1.00137	0.998774	0.854231	0.588824
	1.00043	0.867633	0.689034	0.612384
	1.00128	0.783053	0.803141	0.766231
	1.00138	0.883432	0.713211	0.541234
	1.00323	0.677432	0.732316	0.521313
	1.00539	0.840849	0.775997	0.436414
	1.00063	0.921353	0.757367	0.636472
	1.00271	0.696745	0.542684	0.602434
	1.0109	0.625957	0.505845
	1.01228	0.46281	0.405872
	1.00386	0.693761	0.309032
LDH	2.169	1.904	1.803	2.192	1.78	2.03	2.05
	2.018	1.548	1.581	1.896	1.681	1.83	1.98
	2.519	1.711	1.652	2.273	1.552	2.1	1.71
	1.336	2.395	2.146	0.79	1.39	1.42
	1.834	2.694	2.842	1.1	1.79	1.58
	1.271	1.916	2.232	0.83	1.38	1.47
CHIP	0.27	0.15	0.04	0.97	1.26	0.86		0.01	0.01	0.02	0.01	0.08	0.06	0.02	0.02	0.07	0.01	1.02	0.09	0	0.3	0.04	0.02	0.02	5.54	1.18	0.02	5.18
	0.16	0.47	0.33	2.55	4.17	2.01		0	0	0.01	0.01	0.01	0.05	0.01	0.03	0.08	0.01	0.38	0.05	0	0.29	0.05	0.02	0.02	5.98	0.05	0	4.99
								0.02	0.08	0.01	0.01	0.06	0.06	0.01	0.03	0.04	0	0.78	0.09	0	0.18	0	0.03	0.01	3.84	0.37	0	5.21
	0.08	0.04	0.04	8.63	3.73	4.08
	0.05	0.02	0.05	1.02	1.38	0.78
	0.04	0.04	0.07	1.28	1.12	0.74
luciferase	1.00065	0.94808	1.34911	5.49097	4.86906	7.02902	3.59086	3.19286	2.92281
	0.968763	0.94578	1.01017	2.59681	4.18041	3.14728	3.03985	3.0241	3.19736
	0.996674	1.37704	1.09851	3.36826	3.2854	4.47667	2.76714	3.30216	3.44303
	1.40494	1.00946	0.587368	9.87085	9.00758	10.0326	7.19381	5.62923	5.12303
	0.773378	1.81202	1.59546	16.1207	13.9044	13.8229	10.4267	10.2201	8.59518
cell cycle	50.83	56.97	61.23	40.73	45.21	47.97	70.21	79.91	75.44	60.97	65.21	70.82
	40.29	35.66	31.35	51.25	46.48	42.6	18.47	7.11	12.52	25.44	20.57	14.79
	8.88	7.37	7.42	8.02	8.31	9.43	12.98	12.04	12.04	13.59	14.22	14.39
	11.43	11.78	15.65	11.27	15.57	11.45
	19.23	10.31	12.04	21.42	14.22	8.34
Inhibition rate	0	0	0	0	0	0	0	0	0	0	0	0
	-3.98562	2.38456	0.48361	1.38536	5.28361	2.47896	20.3785	17.3744	26.3847	20.7847	30.2764	37.3212
	-1.39472	3.49126	0.720123	5.23841	9.37846	3.37524	24.3764	19.3744	27.2741	40.523	39.0875	50.2375
	0	0	0	0	0	0	0	0	0	0	0	0
	-2.12913	1.3246	-1.29341	10.2385	12.2374	8.21364	20.3847	38.2364	30.2134	50.2136	42.1352	59.2131
	-1.28937	3.19354	-0.2846	17.2363	20.3741	10.3129	30.3754	40.2314	48.2135	60.2323	52.2139	70.2145
	0	0	0	0	0	0	0	0	0
	12.0685	34.4516	34.1116	40.4683	40.9276	48.5446	68.4779	23.2789	73.681
	9.56376	24.0614	35.2505	43.7919	46.7577	35.2505	44.6309	35.4949	77.4583
size	0.32	0.32	0.1715	0.126	0.1	0.126	0.2205	0.196	0.126	0.144	0.5	0.288	0.196	0.196	0.144	0.1715	0.144	0.126	0.126	0.1	0.3645	0.288	0.288	0.256	0.196	0.196	0.1715	0.126	0.1715	0.126	0.3645	0.32	0.2205	0.256	0.196	0.196	0.1715	0.1715	0.1715	0.075
	0.726	0.6655	0.405	0.4455	0.4455	0.294	0.352	0.245	0.2205	0.2205	0.6655	0.405	0.288	0.288	0.2205	0.256	0.256	0.196	0.1715	0.2205	0.6655	0.405	0.405	0.405	0.288	0.288	0.256	0.196	0.196	0.1715	0.6	0.4455	0.405	0.32	0.3645	0.288	0.196	0.196	0.196	0.0875
	1.47	1.08	1.008	0.936	0.936	0.9075	0.7865	0.726	0.486	0.405	1.08	1.008	0.847	0.726	0.65	0.6	0.6	0.55	0.486	0.4455	1.183	0.7865	0.6	0.4455	0.726	0.864	0.55	0.6655	0.55	0.4455	0.65	0.6	0.6	0.5265	0.5265	0.405	0.352	0.352	0.32	0.245
	1.9125	1.352	1.2675	1.183	1.0985	1.4365	1.224	1.47	1.08	0.936	1.568	1.2675	1.352	1.183	1.008	0.936	0.936	0.7865	0.7865	0.936	1.568	1.352	1.2675	1.008	1.008	0.936	0.847	0.864	0.864	0.726	1.08	1.183	1.008	0.847	0.847	0.726	0.726	0.726	0.6	0.4455
	2.56	1.764	1.4365	1.47	1.568	1.764	1.862	1.9125	1.568	1.568	1.352	1.224	1.352	1.47	1.47	1.183	1.183	0.847	1.0985	1.2675	1.4365	1.568	1.08	1.224	1.2675	1.08	1.08	1.183	1.183	1.008	1.372	1.2675	1.2675	0.936	1.008	0.936	0.7865	0.7865	0.7865	0.726
	2.688	1.96	1.69	2.025	1.764	1.862	2.25	2.432	2.176	1.9125	1.666	1.4365	1.568	1.6875	2.048	1.9125	1.47	1.2675	1.372	1.666	2.304	1.666	1.352	1.296	2.176	1.47	1.2675	1.2675	1.2675	1.183	1.9125	1.47	1.47	1.372	1.183	1.2675	1.372	1.008	1.008	0.864
IHC	12	12	4	90	69	5		5	4	1	2		PFS/OS	71	71
	12	9	6	90	103	18		6	4	1	2			49	49
	9	9	3	100	85	19		2	2	2	2			18	22
	9	9	4	96	89	10		3	2	2	1			47	47
	9	9	6	80	79	12		4	2	4	1			2	5
	8	9	3	88	90	78		5	2	2	2			1	2
	8	9	4	15	36	26		5	3	2	1			5	62
	8	9	8	98	20	20		2	5	2	3			4	7
	4	9	8	18	8	48		2	1	3	2			54	54
	3	9	8	20	10	10		4	4	1	3			32	56
	8	8	3	78	80	88								56	76
	8	8	4	98	78	48								4	35
	8	8	6	40	80	10								2	3
	6	8	3	36	5	22								4	8
	6	8	3	46	11	26								3	9
	6	8	3	40	40	10								20	20
	6	8	3	90	48	22								60	60
	6	8	4	59	39	17								1	1
	6	8	4	79	79	19								10	56
	6	8	4	98	98	78								47	47
	6	8	4	89	19	16								47	47
	6	8	6	46	67	26								14	23
	6	8	6	56	56	36								77	77
	6	8	6	21	19	19								6	11
	6	8	8	36	36	23								4	10
	6	8	8	16	6	31								21	44
	6	8	8	70	60	10								80	80
	6	8	9	99	26	26								55	55
	4	8	2	46	46	36								47	47
	4	8	3	30	10	9								59	59
	4	8	4	18	19	19								97	97
	4	8	4	36	8	26								5	10
	4	8	6	10	30	10								56	56
	4	8	6	26	27	37								57	57
	4	8	8	37	12	37								59	59
	3	8	3	107	19	19								63	63
	3	8	6	50	10	5								17	91
	3	8	6	16	13	35								8	23
	2	8	4	28	18	58								62	62
	2	8	6	76	0	35								72	72
	2	8	6	18	16	28								11	27
	2	8	9	26	8	36								60	60
	12	6	6	110	50	0								65	65
	12	6	8	90	92	12								97	97
	9	6	3	90	100	0								59	59
	9	6	6	106	36	15								13	18
	8	6	4	90	78	49								26	33
	8	6	4	79	50	17								55	55
	8	6	6	96	89	26								6	12
	8	6	6	56	56	17								55	55
	6	6	2	34	80	28								46	46
	6	6	2	98	50	25								97	97
	6	6	2	36	68	33								43	43
	6	6	3	89	36	24								9	28
	6	6	3	47	37	32								17	23
	6	6	3	65	36	16								48	48
	6	6	4	50	52	0								66	66
	6	6	4	59	29	19								9	9
	6	6	4	46	21	36								45	45
	6	6	4	49	49	16								67	67
	6	6	4	19	49	12								62	86
	6	6	4	51	48	26								7	11
	6	6	6	46	46	35								56	56
	6	6	6	51	46	103								14	24
	6	6	6	16	46	31								72	72
	6	6	8	49	49	19								43	43
	6	6	9	26	56	34								83	83
	4	6	2	26	5	33								9	20
	4	6	3	18	0	48								2	10
	4	6	3	18	38	48								22	27
	4	6	4	26	13	26								62	62
	4	6	4	19	16	18								45	45
	4	6	6	33	13	15								58	58
	4	6	8	18	54	13								53	75
	4	6	8	37	18	123								60	60
	3	6	6	6	16	21								48	48
	3	6	9	17	18	48								62	62
	3	6	9	28	8	48								43	43
	1	6	9	46	8	32								36	45
	0	6	6	26	16	122								35	35
	12	4	3	53	80	40								54	54
	12	4	3	66	56	38								43	43
	12	4	4	18	49	34								48	48
	12	4	8	47	56	30								35	35
	12	4	8	47	58	28								65	65
	9	4	3	67	46	29								61	61
	9	4	4	68	18	60								92	92
	9	4	4	111	10	16								49	49
	9	4	4	79	60	21								57	57
	9	4	6	74	60	20								28	43
	9	4	6	53	70	23								22	84
	9	4	6	22	99	28								8	14
	9	4	8	76	76	48								44	44
	8	4	4	28	78	89								61	61
	8	4	4	79	29	24								54	65
	8	4	6	57	57	37								50	50
	8	4	6	46	55	35								55	55
	8	4	6	69	76	36								16	65
	8	4	8	10	10	20								37	55
	6	4	2	46	13	24								2	6
	6	4	3	56	36	30								5	9
	6	4	4	55	26	15								92	92
	6	4	4	43	49	19								44	60
	6	4	8	36	70	10								100	100
	6	4	8	58	48	18								97	97
	6	4	8	39	16	19								44	77
	4	4	4	30	28	58								14	27
	4	4	8	36	36	26								2	66
	4	4	8	21	16	17								57	57
	4	4	8	30	48	48								70	70
	3	4	6	27	14	16								79	80
	3	4	6	9	9	16								100	100
	3	4	6	36	26	29								70	70
	3	4	8	30	16	126								62	62
	3	4	8	29	16	12								49	49
	3	4	8	20	10	20								58	58
	3	4	9	6	8	27								99	99
	2	4	4	13	58	137								18	79
	2	4	4	11	15	127								98	98
	2	4	8	15	48	26								99	99
	12	3	4	80	35	50								34	55
	9	3	1	36	56	38								12	16
	9	3	3	40	80	21								99	99
	9	3	4	30	45	10								72	72
	9	3	6	60	50	33								55	55
	9	3	9	52	40	23								90	90
	8	3	4	77	37	39								69	69
	8	3	6	90	43	30								53	53
	8	3	8	72	50	30								44	44
	6	3	2	60	20	24								100	100
	6	3	3	36	36	25								36	84
	6	3	4	56	26	26								91	91
	6	3	6	51	46	36								88	88
	4	3	3	28	28	60								45	65
	4	3	4	26	16	36								70	70
	4	3	8	22	20	15								98	98
	4	3	8	27	27	47								91	91
	3	3	4	27	17	47								56	56
	3	3	6	55	6	36								65	65
	3	3	6	26	13	36								36	36
	3	3	8	25	26	37								29	52
	3	3	8	18	18	58								55	57
	3	3	8	18	8	48								50	50
	2	3	4	26	6	31								100	100
	2	3	8	30	10	8								9	14
	2	3	9	19	18	38								64	64
	1	3	9	8	16	19								65	65
	0	3	12	19	9	48								53	53
	0	3	12	8	58	68								48	48
	4	2	2	20	15	57								55	55
	4	2	2	28	13	55								17	23
	4	2	4	8	18	53								65	65
	4	2	4	35	8	59								57	63
	4	2	8	46	16	69								59	59
	4	2	8	18	18	70								49	49
	4	2	8	18	38	52								97	97
	3	2	0	86	5	36								49	49
	3	2	4	16	36	68								51	51
	3	2	4	17	5	136								66	66
	3	2	6	66	6	26								88	88
	3	2	6	18	8	48								77	100
	3	2	8	40	60	85								43	43
	3	2	8	9	17	37								97	97
	3	2	8	17	17	33								95	95
	3	2	8	47	7	44								55	55
	3	2	8	8	8	47								100	100
	3	2	8	18	18	78								95	95
	3	2	9	18	9	46								64	64
	2	2	8	16	16	38								71	71
	1	2	6	8	8	48								70	70
	1	2	9	8	9	99								67	67
	0	2	6	20	5	60								65	65
	4	1	4	7	17	37								56	63
	3	1	8	30	7	90								100	100
	3	1	8	8	8	98								48	48
	2	1	8	17	38	88								72	72
	0	1	6	0	3	88								77	77
	0	0	12	3	9	50								66	66
